# Supplementary material for: A versatile pipeline for the multi-scale digital reconstruction and quantitative analysis of 3D tissue architecture
Source: eLife. 2015 Dec 17;4:e11214. doi: 10.7554/eLife.11214 (PMC4764584; doi:10.7554/eLife.11214)
Supplement: Supplementary file 1. — DOI: http://dx.doi.org/10.7554/eLife.11214.034 [file elife-11214-supp1.zip]

Archive with 3 entries (3 files):
- Models/Model1.tif
- Models/Model2.tif
- Models/Model3.tif
